# Supplementary material for: Bacitracin enhances ceftriaxone susceptibility of the high-level ceftriaxone-resistant gonococcal FC428 clone
Source: Microbiol Spectr. 2023 Nov 20;11(6):e02449-23. doi: 10.1128/spectrum.02449-23 (PMC10715023; doi:10.1128/spectrum.02449-23)
Supplement: Table S1 — Genotype and antimicrobial susceptibility of gonococcal strains used in the current study. [file spectrum.02449-23-s0001.xlsx]

## Sheet: Supplementary Table 1
Table S1. Genotype and antimicrobial susceptibility of gonococcal strains used in the current study
Strain	por type	tbpB type	Sequence type	MIC (mg/L)
				Bacitracin	Cefriaxone	Cefixime	Penicillin	Azithromycin	Tetracycline	Ciprofloxacin	Spectinomycin
SRRSH 1	4539	10	ST7554	8	0.03	0.004	2	0.008	1	16	32
SRRSH 2	2566	1473	ST12758	32	0.03	0.06	1	0.001	1	32	16
SRRSH 3	1973	2145	ST12759	8	0.016	0.03	32	0.008	2	32	32
SRRSH 5	543	10	ST1893	32	0.03	0.016	128	0.008	32	16	16
SRRSH 6	3029	1036	ST5062	16	0.016	0.016	2	0.008	2	16	16
SRRSH 7	4	752	ST4539	16	0.03	0.06	0.5	0.001	1	16	32
SRRSH 8	3029	1036	ST5062	16	0.016	0.016	1	0.008	4	8	16
SRRSH 9	908	110	ST1407	16	0.03	0.03	2	0.008	4	16	32
SRRSH 10	1448	4	ST4846	8	0.016	0.008	16	0.008	0.5	2	32
SRRSH 15	7431	110	ST12760	16	0.016	0.008	2	0.008	2	16	32
SRRSH 16	1445	2138	ST12761	32	0.03	0.016	32	0.008	2	16	16
SRRSH 17	1135	446	ST1768	32	0.004	0.016	0.5	0.001	64	32	32
SRRSH 18	7432	107	ST12762	16	0.008	0.004	16	0.008	0.5	2	32
SRRSH 22	1053	4	ST2318	16	0.03	0.016	128	0.008	2	8	32
SRRSH 23	1135	186	ST10570	32	0.016	0.06	128	0.001	2	32	16
SRRSH 24	543	10	ST1893	32	0.03	0.016	1	0.008	32	16	32
SRRSH 21	7433	2139	ST12763	32	0.03	0.016	64	0.008	2	32	32
SRRSH 4	4	75	ST304	16	0.016	0.008	1	0.008	0.5	16	16
SRRSH 12	2261	156	ST11998	32	0.016	0.016	2	0.008	32	8	32
SRRSH 19	2261	479	ST12764	32	0.008	0.002	1	1024	64	32	32
HTPH 1	1132	33	ST1766	16	0.004	0.03	2	0.016	1	16	16
HTPH 2	90	2140	ST12765	16	0.03	0.06	0.5	0.008	16	2	32
HTPH 3	543	4	ST1790	16	0.125	0.06	1	0.03	2	16	32
HTPH 4	6558	4	ST12766	16	0.06	0.06	128	0.03	16	32	16
HTPH 5	7434	2141	ST12767	16	0.03	0.06	8	0.001	32	8	32
HTPH 6	489	566	ST12768	8	0.03	0.03	1	0.03	64	16	32
HTPH 7	5692	2133	ST12774	8	0.004	0.016	16	0.002	0.5	2	32
HTPH 8	7435	444	ST12775	16	0.004	0.016	0.5	0.06	1	16	16
HTPH 9	7436	10	ST12776	8	0.016	0.25	2	0.004	1	16	16
HTPH 10	7437	2142	ST12777	16	0.016	0.06	1	0.001	2	16	32
ZPH 1	90	75	ST1751	16	0.016	0.03	0.5	0.016	0.5	8	16
ZPH 2	7438	4	ST12778	16	0.03	0.03	64	0.008	64	16	16
ZXH 1	4	752	ST4539	16	0.03	0.125	64	0.008	1	8	32
HTPH 11	1053	4	ST2318	8	0.06	0.06	1	0.016	1	4	16
HTPH 12	206	549	ST12779	8	0.03	0.06	1	0.03	1	32	32
HTPH 13	7436	10	ST12776	8	0.125	0.5	2	0.008	1	32	32
HTPH 14	2978	4	ST10336	16	0.008	0.03	16	0.001	1	32	32
HTPH 15	1723	1036	ST12780	16	0.008	0.06	1	0.008	1	4	32
ZPH 3	251	21	ST12781	8	0.06	0.25	1	0.03	0.5	16	32
ZPH 4	6016	1093	ST11927	8	0.03	0.03	1	0.06	64	16	16
ZXH 2	1132	33	ST1766	16	0.008	0.03	0.25	0.008	32	16	32
HTPH 16	7439	110	ST12782	16	0.004	0.03	4	0.001	0.125	4	32
HTPH 17	1135	4	ST7469	16	0.004	0.03	32	0.06	1	8	16
HTPH 18	1723	1036	ST12780	8	0.03	0.06	64	0.008	1	8	32
ZXH 3	206	865	ST4823	8	0.25	0.25	8	0.06	128	32	32
HTPH 19	4	2143	ST12783	16	0.125	0.5	2	0.008	1	8	16
ZXH 4	1226	137	ST10339	32	0.016	0.06	128	0.001	64	16	16
SZ 1	581	33	ST1866	8	0.008	0.016	1	1024	64	32	16
SZ 2	2978	1058	ST5061	16	0.004	0.03	16	0.008	2	32	32
SZ 3	4	752	ST4539	16	0.008	0.03	16	0.008	2	32	32
SZ 4	7440	10	ST12784	16	0.06	0.5	2	0.002	0.5	16	32
SZ 5	3411	110	ST5622	32	0.03	0.125	1	0.03	2	8	32
SZ 14	997	33	ST7848	16	0.004	0.06	8	0.008	16	16	16
HFPH 1	1132	857	ST5304	16	0.002	0.016	0.5	2	16	16	8
SZ 15	2978	1058	ST5061	32	0.001	0.03	64	0.008	2	32	16
SZ16	543	2437	ST14540	16	0.002	0.016	64	0.008	32	32	16
SZ 17	1135	4	ST7469	32	0.002	0.06	1	0.008	32	64	16
SZ 18	130	33	ST1743	8	0.016	0.125	512	0.008	0.5	4	32
ZPH 5	6001	21	ST10225	16	0.06	0.016	16	0.002	0.5	8	16
ZPH 6	4	752	ST4539	16	0.06	0.06	1	0.002	0.5	8	16
ZPH 7	543	107	ST4676	32	0.03	0.06	1	0.016	1	16	16
ZPH 8	1132	857	ST5304	16	0.016	0.03	32	2	32	8	16
ZPH 9	1053	2162	ST12866	16	0.016	0.06	1	0.016	32	8	16
SZ 6	8435	10	ST14538	32	0.06	0.125	4	0.5	2	16	16
SZ 7	182	1473	ST7856	8	0.03	0.016	4	0.06	2	16	16
SZ 8	1445	738	ST3284	16	0.016	0.008	128	0.03	2	16	16
SZ 9	8436	110	ST14539	16	0.03	0.06	1	0.06	2	8	32
SZ 10	543	2437	ST14540	32	0.03	0.03	128	0.03	2	16	16
SZ 11	8437	186	ST14541	16	0.03	0.03	32	0.03	2	16	16
SZ 12	8438	21	ST14542	8	0.016	0.016	1	0.06	2	16	32
SZ 13	1042	110	ST3287	8	0.016	0.008	32	0.03	2	8	16
HTPH 20	8439	33	ST14543	16	0.008	0.008	256	0.03	16	8	16
HTPH 21	8440	156	ST14544	16	0.001	0.008	0.5	0.125	0.5	2	16
HTPH 22	3580	156	ST5990	16	0.03	0.03	1	0.008	2	16	32
HTPH 23	4532	752	ST12615	16	0.03	0.03	2	0.03	2	8	16
HTPH 24	4	752	ST4539	8	0.03	0.016	0.125	0.03	2	8	16
HTPH 25	164	752	ST14545	8	0.125	0.06	128	0.03	2	16	32
HTPH 26	1042	1058	ST14546	4	0.001	0.016	0.25	0.008	0.5	64	32
HTPH 27	8441	4	ST14547	16	0.016	0.016	0.25	0.03	0.5	8	32
HTPH 28	6485	566	ST14548	16	0.03	0.03	1	0.03	1	4	16
HTPH 29	8442	110	ST14549	4	0.016	0.008	1	0.03	2	8	16
HTPH 30	6027	33	ST10274	8	0.016	0.004	128	0.03	16	4	16
HTPH 31	6485	1058	ST14550	16	0.06	0.25	16	0.03	1	4	32
HTPH 32	8443	186	ST14551	16	0.008	0.016	128	0.06	16	4	16
HTPH 33	1132	186	ST2422	16	0.008	0.016	32	0.016	32	2	32
HTPH 34	2261	186	ST3741	16	0.008	0.016	0.06	0.03	32	4	16
HTPH 35	1132	21	ST13272	16	0.03	0.016	1	0.03	2	16	32
HTPH 36	8444	21	ST14552	4	0.03	0.06	1	0.03	2	16	32
HFPH 2	1723	1036	ST12780	16	0.004	0.06	0.25	0.008	0.5	8	32
SRRSH 71	90	831	ST15142	8	0.004	0.06	1	0.008	64	4	16
SZ 19	1997	520	ST15143	16	0.002	0.03	1	0.008	0.5	16	16
HTPH 37	8445	4	ST14553	8	0.016	0.008	128	0.03	2	16	16
HTPH 38	2978	110	ST13431	8	0.016	0.004	32	0.25	2	8	16
HTPH 39	8446	21	ST14554	16	0.016	0.03	64	0.03	1	16	16
HTPH 40	8447	10	ST14555	16	0.125	0.25	2	0.03	2	32	32
HTPH 41	7958	907	ST13786	16	0.016	0.03	32	0.03	32	16	32
HTPH 42	489	156	ST4006	4	0.016	0.03	0.25	0.03	8	16	16
SZ 20	1053	21	ST3435	2	0.5	1	16	0.125	4	16	32
SRRSH 20	4	752	ST4539	8	0.125	0.25	1	0.25	8	16	32
SRRSH 21	1053	75	ST10346	16	0.06	0.125	0.5	0.016	2	16	32
SRRSH 22	251	483	ST1927	16	0.008	0.03	32	0.002	1	32	32
SRRSH 23	581	33	ST1866	16	0.016	0.03	128	4	64	16	16
SRRSH 24	8448	33	ST14556	16	0.03	0.03	0.25	0.03	64	16	32
SRRSH 25	1132	33	ST1766	16	0.06	0.06	64	0.125	64	32	32
SRRSH 26	3942	21	ST13708	8	0.06	0.06	128	0.03	4	32	32
SRRSH 27	206	470	ST2268	32	0.06	0.06	0.5	0.125	32	32	16
SZ21	1132	446	ST15144	32	0.25	0.25	1	0.008	64	64	16
SRRSH 29	581	566	ST12479	32	0.03	0.06	0.25	0.125	64	16	32
SRRSH 30	8449	75	ST14557	32	0.06	0.06	0.5	0.25	2	32	32
SRRSH 31	1135	1091	ST7229	16	0.06	0.06	0.5	0.06	128	16	32
SRRSH 32	8450	4	ST14558	16	0.06	0.06	0.5	0.125	4	16	32
SRRSH 33	5925	1036	ST10094	16	0.016	0.016	0.5	0.25	2	16	16
SRRSH 34	1132	4	ST2083	16	0.125	0.125	0.25	0.125	2	32	32
SRRSH 35	8451	4	ST14559	16	0.06	0.06	0.25	0.5	2	16	32
SRRSH 36	8452	294	ST14560	16	0.06	0.06	8	0.002	64	16	32
SRRSH 37	3215	10	ST5308	32	0.25	0.5	32	0.25	4	64	32
SRRSH 38	4	33	ST5	32	0.06	0.125	0.25	0.03	64	16	32
SRRSH 39	206	470	ST2268	16	0.125	0.06	0.5	0.25	4	32	16
SRRSH 40	8451	4	ST14559	16	0.06	0.06	0.25	0.25	2	32	32
SRRSH 41	543	10	ST1893	16	0.06	0.125	0.25	0.03	64	16	32
SRRSH 42	8453	10	ST14561	16	0.06	0.5	0.5	0.016	2	16	32
SRRSH 43	8453	752	ST14562	16	0.06	0.125	0.5	0.5	32	32	32
SRRSH 44	8454	752	ST14563	8	0.06	0.25	0.5	0.03	2	32	16
SRRSH 45	1132	2438	ST14564	16	0.03	0.06	128	0.06	64	16	32
SRRSH 46	1042	470	ST2022	16	0.06	0.125	0.5	1	16	16	16
SRRSH 47	2978	1058	ST5061	16	0.016	0.06	32	0.125	4	32	32
SRRSH 48	683	752	ST12049	16	0.25	0.25	0.5	0.125	2	16	32
SRRSH 49	7867	186	ST14565	32	0.06	0.06	0.25	0.125	128	16	32
SRRSH 50	8455	1036	ST14566	8	0.03	0.03	0.25	0.125	2	16	16
SRRSH 51	6986	186	ST11931	32	0.03	0.06	32	0.25	4	32	32
SRRSH 52	8449	75	ST14557	16	0.06	0.06	0.25	0.125	4	32	16
SRRSH 53	5924	4	ST10091	32	0.125	0.25	128	0.5	2	32	32
SRRSH 54	3215	10	ST5308	16	0.125	0.5	2	0.03	2	32	32
HFMH 1	997	137	ST1582	16	0.016	0.03	16	0.016	64	8	16
HTPH 43	1053	2162	ST12866	32	0.25	0.125	0.5	0.5	2	16	16
SRRSH 55	8456	4	ST14571	32	0.125	0.125	1	0.03	2	16	32
SRRSH 56	2261	186	ST3741	4	0.016	0.06	0.25	0.016	16	16	16
SRRSH 57	4	752	ST4539	16	0.06	0.125	1	0.016	2	16	32
SRRSH 58	3942	2439	ST14572	16	0.008	0.016	128	0.016	64	32	32
HTPH 44	7128	446	ST12193	8	0.06	0.06	0.25	0.016	64	16	32
SRRSH 59	2405	2440	ST14573	16	0.016	0.03	0.5	0.125	1	32	16
SRRSH 60	8457	857	ST14574	16	0.03	0.06	1024	64	64	32	16
SRRSH 61	581	33	ST1866	16	0.03	0.03	0.5	2048	64	32	32
SRRSH 62	8458	156	ST14575	16	0.06	0.06	0.5	0.25	4	16	32
SRRSH 63	1997	752	ST14292	16	0.06	0.125	1	0.016	2	8	32
SRRSH 64	4	75	ST304	32	0.125	0.25	0.5	2048	128	16	32
SRRSH 65	2035	526	ST3356	16	0.06	0.25	1	4	4	8	64
SRRSH 66	1123	2441	ST14576	16	0.016	0.03	64	0.5	32	4	32
SRRSH 67	8458	156	ST14575	16	0.03	0.06	0.25	0.016	4	16	32
SRRSH 68	5924	4	ST10091	4	0.03	0.03	0.25	2	2	32	32
SRRSH 69	4042	905	ST14577	32	0.06	0.06	0.25	2	2	64	16
SRRSH 70	2261	186	ST3741	8	0.008	0.03	0.03	0.001	16	4	16
HTPH 45	4532	752	ST12615	32	0.125	0.125	256	0.016	2	32	16
HTPH 46	90	667	ST14578	32	0.06	0.016	64	0.016	32	4	32
HTPH 47	1053	2162	ST12866	16	0.06	0.125	2	0.125	2	8	16
HFMH 2	214	752	ST14579	32	0.125	0.125	0.5	0.016	2	16	32
HFMH 3	997	137	ST1582	32	0.016	0.03	8	0.016	64	8	16
HFMH 4	2573	2442	ST14580	16	0.008	0.03	0.5	0.5	4	64	32
HFMH 5	3531	186	ST5913	16	0.016	0.03	0.5	0.25	64	64	32
HTPH 48	2978	1336	ST11181	16	0.016	0.03	1	8	4	64	32
HTPH 49	4	752	ST4539	16	0.06	0.125	2	0.06	4	32	32
HTPH 50	8459	1989	ST14581	8	0.06	0.125	0.5	0.03	16	16	16
HTPH 51	2978	4	ST10336	32	0.03	0.03	32	0.03	4	32	32
HTPH 52	90	21	ST436	16	0.03	0.06	2	8	2	32	32
HTPH 53	4	752	ST4539	16	0.125	0.25	4	512	2	32	16
HTPH 54	1135	1091	ST7229	32	0.03	0.06	0.5	0.03	128	16	16
HTPH 55	8460	75	ST14582	32	0.06	0.06	1	0.016	128	32	32
HTPH 56	7438	4	ST12778	32	0.03	0.06	128	0.125	64	16	32
HTPH 57	2261	186	ST3741	8	0.03	0.06	0.5	0.25	64	16	16
HTPH 58	1053	4	ST2318	16	0.06	0.03	16	0.125	4	32	32
HTPH 59	8461	2443	ST14583	32	0.125	0.5	2	0.125	4	32	32
HTPH 60	8462	2444	ST14584	16	0.03	0.06	0.5	0.125	64	8	32
HTPH 61	8463	137	ST14585	16	0.016	0.03	8	0.016	64	16	16
HTPH 62	3216	479	ST5309	16	0.016	0.03	0.5	2048	64	2	32
HTPH 63	3216	479	ST5309	16	0.06	0.125	32	2048	64	4	32
HTPH 64	1135	566	ST14586	32	0.06	0.06	128	0.125	128	16	32
HTPH 65	1132	33	ST1766	32	0.03	0.03	0.5	8	64	32	16
HFPH 3	1135	446	ST1768	32	0.001	0.016	0.5	0.008	64	32	32
HTPH 66	3942	21	ST13708	16	0.06	0.06	64	0.03	4	32	32
HTPH 67	1132	33	ST1766	16	0.016	0.06	32	0.016	64	32	32
HTPH 68	217	483	ST14587	32	0.016	0.03	64	0.016	64	16	32
HTPH 69	1123	1811	ST10209	16	0.03	0.06	32	0.25	16	4	32
HTPH 70	8464	4	ST14588	32	0.125	0.125	2	0.25	2	16	1
HTPH 71	8465	752	ST14589	16	0.125	0.5	0.5	0.06	2	16	16
HTPH 72	206	470	ST2268	16	0.03	0.06	0.25	0.016	2	16	32
HTPH 73	3029	1036	ST5062	8	0.06	0.03	64	0.03	4	16	16
HTPH 74	7918	75	ST14590	16	0.25	0.125	512	0.03	128	4	16
HTPH 75	1247	110	ST14476	8	0.125	0.03	128	0.125	16	8	16
HTPH 76	8466	110	ST14591	16	0.125	0.06	4	0.125	32	32	16
HTPH 77	8466	110	ST14591	16	0.125	0.125	4	2	64	16	16
HTPH 78	8467	479	ST14592	16	0.06	0.125	0.5	2048	64	8	32
HFPH 4	2566	1473	ST12758	16	0.06	0.125	1	0.008	2	4	32
HTPH 80	3723	1036	ST6312	8	0.06	0.125	256	32	2	32	16
HTPH 81	8468	4	ST14593	32	0.06	0.125	2	0.125	1	4	16
HTPH 82	609	75	ST10394	32	0.125	0.06	512	0.125	128	32	32
HTPH 83	2261	186	ST3741	32	0.25	0.06	256	0.03	64	16	32
HTPH 84	328	858	ST14594	32	0.03	0.008	2048	2048	32	32	16
HTPH 85	609	33	ST4745	16	0.125	0.06	2048	32	2	32	16
HTPH 86	7134	4	ST12204	8	0.03	0.016	2048	16	8	8	8
HTPH 87	217	21	ST431	16	0.06	0.5	1024	0.125	2	4	16
HTPH 88	5747	2025	ST14595	16	0.06	0.06	32	2	32	8	16
HTPH 89	8462	2444	ST14584	32	0.06	0.25	4	0.016	32	4	16
HTPH 90	3942	21	ST13708	16	0.03	0.016	32	0.125	32	8	16
HTPH 91	1132	33	ST1766	32	0.03	0.03	256	0.125	32	8	16
SZ 22	8811	156	ST15145	16	0.03	0.125	0.5	128	64	32	16
HFPH 5	2978	1336	ST11181	32	0.002	0.125	0.5	0.016	64	8	32
HFPH 6	8452	294	ST14560	16	0.008	0.06	16	0.008	64	32	32
SZ 23	4	107	ST15146	16	0.06	0.125	1	0.016	64	32	16
HFPH 7	8812	10	ST15147	16	0.06	0.03	4	0.008	0.5	64	16
HFPH 8	581	33	ST1866	16	0.06	0.03	128	2048	32	16	16
HFPH 9	8813	186	ST15148	8	0.004	0.016	32	0.008	16	16	16
SZ 24	1997	520	ST15143	8	0.002	0.016	8	0.008	0.5	32	16
SZ 25	4	1399	ST15149	16	0.004	0.06	1	0.008	0.5	16	16
HFPH 10	543	1820	ST15150	16	0.008	0.125	1	0.008	0.5	16	16
SRRSH 72	8814	752	ST15151	32	0.06	0.125	2	0.008	0.5	16	16
SZ 26	1053	4	ST2318	16	0.06	0.125	1	0.008	0.5	16	32
SRRSH 73	7451	2148	ST12805	16	0.004	0.06	8	0.008	2	16	16
SRRSH 74	206	470	ST2268	16	0.004	0.03	32	0.008	2	16	16
SRRSH 75	4	752	ST4539	32	0.002	0.06	0.5	0.008	2	16	16
SRRSH 76	2261	186	ST3741	32	0.002	0.016	0.5	0.008	0.5	8	16
SRRSH 77	4	752	ST4539	16	0.06	0.125	1	0.008	16	16	32
SRRSH 78	3215	10	ST5308	16	0.06	0.25	0.5	0.008	0.5	32	32
SRRSH 79	7585	10	ST13050	16	0.03	0.25	1	0.008	0.5	16	32
SRRSH 80	543	156	ST1996	32	0.06	0.125	1	0.008	8	32	32
SRRSH 81	2978	1058	ST5061	16	0.004	0.03	32	0.008	2	32	16
SRRSH 82	1997	752	ST14292	32	0.06	0.125	1	0.008	0.5	4	32
SRRSH 83	3029	1036	ST5062	8	0.004	0.06	1	0.008	0.5	16	32
SRRSH 84	8815	10	ST15152	16	0.06	0.25	1	0.008	0.25	16	32
SRRSH 85	301	1461	ST15153	16	0.001	0.06	64	0.008	0.5	4	32
SRRSH 86	8816	186	ST15154	16	0.001	0.016	0.5	0.008	32	16	32
SRRSH 87	1489	563	ST2400	16	0.004	0.06	2	0.125	0.5	8	32
SRRSH 88	8817	110	ST15155	32	0.008	0.016	16	2	2	8	32
SRRSH 89	2429	953	ST15156	16	0.001	0.016	32	0.008	0.25	8	32
SRRSH 90	8818	75	ST15157	32	0.06	0.03	32	2048	64	32	32
SRRSH 91	4	752	ST4539	16	0.004	0.06	1	0.008	0.5	8	32
SRRSH 92	2035	526	ST3356	32	0.004	0.06	1	0.25	16	16	16
SRRSH 93	581	33	ST1866	32	0.016	0.016	1	2048	64	8	32
SRRSH 94	8819	186	ST15158	32	0.008	0.06	32	0.016	2	32	32
SRRSH 95	2978	1058	ST5061	32	0.06	0.03	0.5	0.25	2	32	32
SRRSH 96	543	107	ST4676	32	0.008	0.06	64	0.008	2	16	32
SRRSH 97	1053	4	ST2318	32	0.002	0.06	64	0.008	0.5	8	16
SRRSH 98	206	470	ST2268	32	0.016	0.06	8	0.25	2	128	16
SRRSH 99	8820	446	ST15159	16	0.002	0.016	2	0.125	64	32	32
SRRSH 100	8821	2514	ST15160	16	0.001	0.008	32	0.008	16	1	16
SRRSH 101	8822	479	ST15161	16	0.016	0.03	0.5	2048	32	4	16
SRRSH 102	8823	33	ST15162	32	0.002	0.06	0.5	0.125	0.5	32	16
SRRSH 103	2513	110	ST4120	32	0.06	0.25	2	0.016	0.5	16	32
SRRSH 104	1053	4	ST2318	16	0.008	0.06	128	0.5	2	16	32
SRRSH 105	8824	470	ST15163	32	0.008	0.06	16	0.016	2	32	16
SRRSH 106	1997	752	ST14292	32	0.008	0.06	0.5	2	0.5	8	16
HFPH 11	489	156	ST4006	8	0.03	0.06	2	0.5	4	32	32
ZJXSH 133	683	186	ST15842	16	0.03	0.03	2	256	32	32	32
HFPH 12	4539	10	ST7554	16	0.06	0.03	32	256	0.25	32	16
ZXH 5	4	752	ST4539	32	0.125	0.03	32	256	2	32	32
ZJXSH 134	9234	2559	ST15803	32	0.03	0.06	32	2048	32	16	32
ZJXSH 135	1053	33	ST1614	16	0.03	0.06	256	0.5	32	16	16
ZXH 6	4	752	ST4539	16	0.06	0.125	32	0.5	2	32	16
ZJXSH 136	9235	10	ST15804	16	0.06	0.125	4	0.5	2	32	32
ZJXSH 137	9236	137	ST15805	8	0.03	0.125	16	256	2	32	32
ZJXSH 138	2261	186	ST3741	32	0.016	0.06	1	0.5	32	8	16
ZJXSH 139	9237	1093	ST15806	32	0.016	0.125	1	0.5	32	32	32
ZJXSH 140	90	33	ST568	16	0.06	0.06	16	512	2	32	16
ZXH 7	90	33	ST568	16	0.06	0.06	16	0.5	8	16	32
ZJXSH 141	1132	33	ST1766	32	0.06	0.03	2	2	32	16	16
ZJXSH 142	2978	1058	ST5061	16	0.06	0.06	4	2048	4	32	16
ZXH 8	3531	186	ST5913	16	0.06	0.03	128	4	32	32	32
ZJXSH 143	9238	857	ST15807	16	0.06	0.06	256	16	64	32	16
ZXH 9	147	294	ST1285	32	0.06	0.03	32	256	0.25	32	16
ZXH 10	4	752	ST4539	32	0.06	0.06	32	8	2	16	16
ZXH 11	2109	2011	ST11790	16	0.06	0.03	4	4	0.5	16	16
ZXH 12	4	2560	ST15808	16	0.06	0.03	4	0.5	2	32	16
ZXH 13	9239	2443	ST15809	16	0.06	0.03	32	8	32	32	16
ZXH 14	6993	907	ST14781	8	0.06	0.06	4	0.5	32	16	16
ZXH 15	9239	2443	ST15809	16	0.06	0.06	32	0.5	2	16	16
ZXH 16	1997	520	ST15143	16	0.125	0.06	4	4	2	32	16
ZXH 17	7438	4	ST12778	16	0.03	0.06	256	0.5	32	32	32
HFPH 13	8814	752	ST15151	32	0.06	0.06	128	0.5	2	32	16
ZXH 18	2978	33	ST15810	32	0.06	0.06	4	0.5	2	32	16
HFPH 14	5924	1461	ST15811	16	0.125	0.03	4	0.5	2	32	32
HFMH 6	1135	119	ST15812	16	0.06	0.03	32	0.5	2	32	32
HFMH 7	833	156	ST12640	16	0.06	0.06	128	0.5	2	32	32
ZJXSH 144	206	470	ST2268	16	0.06	0.03	32	0.5	4	32	32
HFMH 8	833	156	ST12640	32	0.06	0.06	4	0.5	2	32	32
SRRSH 107	147	294	ST1285	8	0.03	0.125	4	0.25	8	32	32
SRRSH 108	1794	2561	ST15813	16	0.06	0.125	2	2	1	32	16
SRRSH 109	9240	10	ST15814	16	0.125	0.06	2	2	2	32	32
SRRSH 110	9241	10	ST15815	32	0.016	0.06	2	0.25	1	16	32
SRRSH 111	1132	110	ST7090	16	0.03	0.06	32	0.5	32	32	32
HFMH 9	2978	1059	ST15816	16	0.03	0.125	32	0.5	4	32	32
SRRSH 112	6998	4	ST15817	32	0.03	0.125	16	0.5	2	8	32
SRRSH 113	4539	10	ST7554	32	0.06	0.125	4	2	2	16	32
SRRSH 114	3215	10	ST5308	16	0.125	0.25	4	0.25	8	32	32
SRRSH 115	9242	10	ST15818	32	0.06	0.25	128	4	2	32	32
HFPH 15	9243	10	ST15819	16	0.06	0.25	2	0.25	2	32	32
SRRSH 116	1132	1058	ST15820	32	0.03	0.25	2	0.25	2	32	32
SRRSH 117	3215	10	ST5308	16	0.125	0.25	64	0.5	4	32	32
SRRSH 118	543	1036	ST15821	16	0.06	0.25	64	0.5	4	32	32
SRRSH 119	9244	186	ST15822	32	0.06	0.125	128	0.5	2	32	32
SRRSH 120	9243	10	ST15819	16	0.125	0.125	16	2048	16	32	32
SRRSH 121	6810	602	ST11624	16	0.03	0.125	16	0.5	64	8	32
SRRSH 122	2035	865	ST14739	16	0.125	0.06	128	1	2	16	32
SRRSH 123	667	752	ST15823	16	0.125	0.25	2	0.5	2	8	32
SRRSH 124	2978	10	ST15824	8	0.125	0.25	2	4	2	16	32
SRRSH 125	9245	831	ST15825	16	0.125	0.25	2	2	4	32	32
SRRSH 126	9246	119	ST15826	8	0.125	0.25	2	0.5	2	16	32
SRRSH 127	9247	119	ST15827	16	0.125	0.125	1	0.5	2	16	32
SRRSH 128	3215	10	ST530	16	0.125	0.125	2	2048	2	32	32
SRRSH 129	6549	107	ST15828	16	0.125	0.06	32	16	32	32	16
SRRSH 130	1135	119	ST15812	32	0.125	0.03	2	0.5	32	32	16
SRRSH 131	1193	10	ST4734	16	0.25	0.25	2	1	32	32	16
SRRSH 132	1794	10	ST15829	32	0.125	0.25	2	2	32	2	32
SRRSH 133	147	294	ST1285	16	0.016	0.125	2	0.008	8	8	32
SRRSH 134	2978	2345	ST15830	32	0.03	0.03	32	0.5	2	32	32
ZJXSH 145	2261	186	ST3741	32	0.25	0.03	1	0.5	32	16	32
ZJXSH 146	9248	2093	ST15831	16	0.016	0.03	32	0.25	32	8	32
ZJXSH 147	90	2562	ST15832	16	0.06	0.03	16	0.5	8	8	32
ZJXSH 148	90	2562	ST15832	8	0.06	0.06	2	0.5	8	4	32
ZJXSH 149	3573	2563	ST15833	16	0.06	0.125	2	16	1	32	16
SRRSH 135	9249	10	ST15834	16	0.03	0.03	32	2048	2	16	16
SRRSH 136	9250	1989	ST15835	16	0.016	0.06	2	64	4	16	16
SRRSH 137	9240	10	ST15814	8	0.06	0.06	16	0.5	1	16	32
ZXH 19	1447	566	ST15836	32	0.03	0.03	4	2048	32	16	16
ZXH 20	2261	752	ST15837	16	0.06	0.06	16	512	32	16	32
ZXH 21	9251	752	ST15838	16	0.125	0.125	4	0.25	2	16	32
ZJXSH 150	9248	2093	ST15831	16	0.125	0.125	64	0.5	32	8	32
ZXH 22	9237	1093	ST15806	32	0.06	0.03	32	4	32	32	16
ZXH 23	2261	2564	ST15839	16	0.125	0.03	32	4	0.008	32	16
HFMH 10	1997	158	ST15840	16	0.06	0.06	128	32	2	4	2
ZJXSH 151	2261	33	ST15841	8	0.125	0.25	128	4	2	16	32
HFPH 16	2261	186	ST3741	32	0.03	0.03	32	2	1	16	32
HFPH 17	1723	1036	ST12780	32	0.016	0.03	4	0.5	32	16	32
SRRSH 138	489	156	ST4006	16	0.06	0.06	2	2	1	32	16
HFPH 18	1723	1036	ST12780	16	0.06	0.125	32	0.25	1	16	16
HFMH 11	8814	752	ST15151	16	0.06	0.125	2	1	32	8	16
ZJXSH 152	1132	857	ST5304	32	0.03	0.06	1	4	64	16	16
ZXH 24	997	33	ST7848	16	0.125	0.06	32	0.25	2	8	16
SRRSH 139	8825	10	ST15164	32	0.03	0.03	64	1	2	4	16
HFPH 19	8825	10	ST15164	32	0.03	0.03	4	0.25	0.25	32	32
SRRSH 140	9544	10	ST16435	32	0.125	0.25	16	0.125	4	64	32
SRRSH 141	581	33	ST1866	32	0.03	0.06	0.125	2048	16	32	32
SRRSH 142	2665	10	ST16436	16	0.125	0.25	0.25	0.008	4	16	32
SRRSH 143	9545	21	ST16437	16	0.06	0.125	2	0.06	2	16	32
SRRSH 144	9546	1036	ST16438	16	0.06	0.03	2	0.25	2	16	32
SRRSH 145	543	10	ST1893	16	0.03	0.03	512	0.06	4	32	32
SRRSH 146	1042	2629	ST16439	32	0.03	0.03	4	0.25	16	32	32
SRRSH 147	9547	10	ST16440	16	0.06	0.25	128	2	1	16	32
SRRSH 148	246	137	ST16441	32	0.03	0.016	4	0.25	4	32	32
SRRSH 149	2261	2630	ST16442	16	0.125	0.25	4	0.25	4	16	16
SRRSH 150	9548	10	ST16443	32	0.03	0.03	0.5	0.06	16	32	32
SRRSH 151	4	110	ST2569	16	0.06	0.06	64	0.25	16	32	32
SRRSH 152	8812	10	ST15147	32	0.06	0.125	0.5	0.06	2	32	32
SRRSH 153	6810	602	ST11624	8	0.016	0.06	32	0.06	16	16	32
SRRSH 154	9549	21	ST16444	16	0.06	0.125	4	0.25	4	16	32
SRRSH 155	1132	857	ST5304	32	0.06	0.125	0.5	4	32	16	32
SRRSH 156	543	10	ST1893	16	0.06	0.06	256	0.06	32	32	32
SRRSH 157	217	33	ST2366	16	0.06	0.06	0.5	4	32	16	32
SRRSH 158	4532	10	ST7553	16	0.25	0.25	4	0.03	16	64	32
SRRSH 159	1053	2162	ST12866	16	0.25	0.25	4	0.03	32	64	32
SRRSH 160	9550	186	ST16445	32	0.06	0.125	2	0.5	16	8	32
SRRSH 161	251	21	ST12695	16	0.03	0.25	2	0.03	1	16	32
SRRSH 162	251	21	ST12695	32	0.06	0.125	2	0.06	1	16	32
SRRSH 163	9551	107	ST16446	16	0.125	0.125	4	2048	16	8	32
SRRSH 164	9552	10	ST16447	16	0.25	0.25	4	0.06	16	64	32
SRRSH 165	1053	21	ST3435	16	0.002	0.06	0.03	0.03	2	0.03	16
SRRSH 166	9549	21	ST16444	16	0.125	0.125	2	0.25	4	32	32
SRRSH 167	90	21	ST436	32	0.125	0.125	32	0.25	16	16	64
SRRSH 168	251	21	ST12695	16	0.06	0.06	16	0.03	16	16	32
SRRSH 169	4	110	ST2569	16	0.06	0.03	4	1	2	16	32
SRRSH 170	2261	186	ST3741	32	0.06	0.06	0.5	0.06	16	16	16
SRRSH 171	1448	2133	ST12747	16	0.016	0.016	16	0.06	1	16	32
SRRSH 172	251	294	ST12750	16	0.03	0.06	0.5	0.03	2	16	32
SRRSH 173	3466	2631	ST16448	32	0.125	0.125	0.5	4	16	8	32
SRRSH 174	9553	75	ST16449	32	0.016	0.06	2	0.06	2	16	32
SRRSH 175	7481	2160	ST12855	32	0.06	0.03	2	0.06	2	32	32
SRRSH 176	251	33	ST6211	16	0.016	0.016	128	0.06	1	16	32
SRRSH 177	1445	738	ST3284	16	0.03	0.03	128	0.25	2	32	32
SRRSH 178	8436	110	ST14539	16	0.06	0.125	2	0.25	4	16	32
SRRSH 179	489	156	ST4006	32	0.06	0.06	2	0.25	4	32	32
SRRSH 180	1053	21	ST3435	32	0.5	1	0.5	0.03	2	16	16
SRRSH 181	12443	470	ST21324	16	0.06	0.06	1	0.25	1	16	8
SRRSH 182	12443	2686	ST21325	32	0.125	0.125	4	0.25	4	64	32
SRRSH 183	9780	137	ST21348	32	0.03	0.06	8	0.25	8	8	16
SRRSH 184	12444	33	ST21326	32	0.125	0.25	1	1	4	8	16
SRRSH 185	12445	328	ST21327	32	0.06	0.06	1	0.25	1	16	16
SRRSH 186	12446	905	ST21328	16	0.06	0.06	64	0.25	2	32	16
SRRSH 187	12446	905	ST21328	16	0.03	0.125	32	0.25	2	32	16
SRRSH 188	1135	1078	ST21349	32	0.125	0.06	0.25	0.125	2	8	16
SRRSH 189	555	752	ST21350	16	0.25	0.25	2	0.125	2	8	16
SRRSH 190	251	1058	ST17900	16	0.03	0.016	4	0.25	1	4	8
SRRSH 191	6486	3108	ST21344	32	0.125	0.125	1	0.125	4	4	16
SRRSH 192	2978	1058	ST5061	32	0.03	0.03	32	0.25	1	16	16
SRRSH 193	12447	33	ST21329	32	0.25	0.125	32	0.125	4	8	4
SRRSH 194	1275	3109	ST21345	16	0.25	0.25	32	0.25	4	16	16
SRRSH 195	9976	2443	ST21351	16	0.25	0.25	2	0.125	2	8	16
SRRSH 196	1723	186	ST21352	16	0.25	0.25	4	0.25	4	8	16
SRRSH 197	543	186	ST1791	32	0.125	0.25	16	0.125	2	16	16
SRRSH 198	700	1058	ST21353	32	0.03	0.03	16	0.125	8	16	16
SRRSH 199	1891	1058	ST21356	32	0.25	0.25	64	1	4	32	32
SRRSH 200	2978	1058	ST5061	16	0.25	0.25	4	0.5	1	8	32
SRRSH 201	1123	1181	ST21357	16	0.06	0.125	2	0.008	2	4	2
SRRSH 202	12448	33	ST21330	16	0.125	0.25	8	2048	4	8	32
SRRSH 203	11653	75	ST19972	16	1	2	2	0.125	2	8	2
SRRSH 204	11653	75	ST19972	32	1	2	2	0.125	1	8	16
SRRSH 205	11653	75	ST19972	16	1	2	4	0.125	0.5	4	2
SRRSH 206	12449	1058	ST21333	32	0.008	0.008	4	0.125	1	16	4
SRRSH 207	11654	21	ST19973	32	1	2	4	0.125	0.5	16	2
SRRSH 208	12450	186	ST21332	16	0.125	0.25	32	0.125	0.5	4	16
SRRSH 209	7743	10	ST7743	16	0.03	0.03	4	2048	1	16	32
SRRSH 210	2328	137	ST13542	32	0.06	0.06	16	0.25	2	16	16
SRRSH 211	1794	483	ST21358	16	0.125	0.125	4	0.25	1	8	16
SRRSH 212	12451	4	ST21334	16	0.125	0.125	32	0.06	0.5	8	16
SRRSH 213	3986	3110	ST21346	32	0.125	0.25	2	0.125	1	8	16
SRRSH 214	11653	75	ST19972	32	1	2	2	0.125	0.5	8	2
SRRSH 215	2261	186	ST3741	8	0.06	0.06	2	0.125	4	8	4
SRRSH 216	1123	110	ST2108	16	0.002	0.004	1	0.25	2	4	16
SRRSH 217	555	752	ST21350	32	0.25	0.25	4	0.125	2	8	16
SRRSH 218	12452	33	ST21335	16	0.06	0.06	1	0.008	1	4	2
SRRSH 219	12447	33	ST21329	16	0.03	0.03	4	0.125	4	8	2
SRRSH 220	12447	2559	ST21336	16	0.06	0.06	1	2048	4	8	16
SRRSH 221	12447	1078	ST21337	32	0.125	0.125	1	0.5	4	16	4
SRRSH 222	12447	33	ST21329	32	0.016	0.06	16	0.06	1	4	2
SRRSH 223	12447	10	ST21368	32	0.25	0.5	4	0.125	1	32	16
SRRSH 224	12447	33	ST21329	16	0.25	0.25	1	0.125	4	8	16
SRRSH 225	1226	2437	ST21359	16	0.03	0.06	128	0.5	2	8	16
SRRSH 226	2261	33	ST15841	32	0.06	0.06	1	0.25	4	8	8
SRRSH 227	6485	107	ST11123	16	0.06	0.06	64	0.125	1	8	16
SRRSH 228	251	1495	ST17105	16	0.06	0.06	2	0.125	1	4	2
SRRSH 229	11653	75	ST19972	32	1	2	4	0.25	2	16	16
SRRSH 230	12453	110	ST21338	16	0.06	0.125	4	2048	2	16	16
SRRSH 231	12454	156	ST21339	8	0.06	0.06	32	0.125	2	16	16
SRRSH 232	543	483	ST11969	16	0.125	0.125	2	0.125	2	8	16
SRRSH 233	7433	2343	ST18080	32	0.06	0.06	32	0.25	4	16	16
SRRSH 234	12455	21	ST21340	16	0.016	0.016	2	0.25	4	16	16
SRRSH 235	12455	21	ST21340	16	0.03	0.03	2	0.125	4	16	16
SRRSH 236	7057	1971	ST12075	32	0.03	0.016	2	0.06	2	4	2
SRRSH 237	543	483	ST11969	16	0.125	0.125	2	0.125	2	8	16
SRRSH 238	1794	483	ST21358	32	0.25	0.25	2	0.25	2	8	16
SRRSH 239	1973	1495	ST21361	16	0.004	0.004	32	0.125	1	8	8
SRRSH 240	11654	21	ST19973	16	1	2	4	0.125	1	16	8
SRRSH 241	260	752	ST13341	16	0.125	0.25	4	0.125	1	8	16
SRRSH 242	8301	3111	ST21347	8	0.008	0.016	32	0.125	2	8	16
SRRSH 243	12456	1058	ST21341	16	0.03	0.03	32	0.125	2	8	16
SRRSH 244	4	186	ST1731	16	0.03	0.03	32	0.125	1	8	16
SRRSH 245	8548	33	ST21360	16	0.06	0.06	32	0.25	2	16	16
SRRSH 246	581	33	ST1866	32	0.25	0.25	1	2048	1	4	4
SRRSH 247	4539	10	ST7554	32	0.25	0.25	2	0.125	1	16	16
SRRSH 248	12457	2443	ST21342	16	0.25	0.25	1	0.125	1	8	2
SRRSH 249	12458	2437	ST21343	16	0.03	0.008	0.5	0.125	1	8	16
SRRSH 250	5707	1058	ST21355	32	0.004	0.008	32	0.125	1	4	8
